# Supplementary material for: Research on aerodynamic performance of centrifugal compressors for hydrogen-mixed natural gas
Source: PLoS One. 2024 Oct 28;19(10):e0312829. doi: 10.1371/journal.pone.0312829 (PMC11516167; doi:10.1371/journal.pone.0312829)
Supplement: S1 Data — (ZIP) [file pone.0312829.s001.zip]

Archive with 5 entries (5 files):
- Fig3.txt
- Fig4.txt
- Fig5.txt
- Fig7.txt
- Fig8.txt
