# Supplementary material for: Research on aerodynamic performance of centrifugal compressors for hydrogen-mixed natural gas
Source: PLoS One. 2024 Oct 28;19(10):e0312829. doi: 10.1371/journal.pone.0312829 (PMC11516167; doi:10.1371/journal.pone.0312829)
Supplement: S1 Data — (ZIP) [file pone.0312829.s001.zip › Fig3.txt]

Experimental flow(kg/s)	Experimental pressure ratio	Simulation pressure 
4.53	2.086	1.940376	
5.31	2.094	1.940052	
6.09	2.086	1.933462	
