# Supplementary material for: Research on aerodynamic performance of centrifugal compressors for hydrogen-mixed natural gas
Source: PLoS One. 2024 Oct 28;19(10):e0312829. doi: 10.1371/journal.pone.0312829 (PMC11516167; doi:10.1371/journal.pone.0312829)
Supplement: S1 Data — (ZIP) [file pone.0312829.s001.zip › Fig4.txt]

HBR=0 Volume flow          HBR=0Pressure ratio           HBR=0.05 Volume flow          HBR=0.05 Pressure ratio          HBR=0.1 Volume flow          HBR=0.1 Pressure ratio
3.47243                   	1.46745                     	3.47963                         1.32909	                       4.37997	                     1.2511
4.36662                    	1.46435	                      4.68643	                        1.32331	                       5.89903	                     1.23169
5.2608	                    1.45414	                      5.89324	                        1.3017	                       7.4181	                       1.2012
6.15499	                    1.42764	                      7.10004	                        1.26909	                       8.93716	                     1.13907
6.75112	                    1.40196	                      8.30685	                        1.20324		
7.30253	                    1.36274	                      8.54821	                        1.17954		
7.74963	                    1.30734				
7.89866	                    1.27764				
