# Supplementary material for: Research on aerodynamic performance of centrifugal compressors for hydrogen-mixed natural gas
Source: PLoS One. 2024 Oct 28;19(10):e0312829. doi: 10.1371/journal.pone.0312829 (PMC11516167; doi:10.1371/journal.pone.0312829)
Supplement: S1 Data — (ZIP) [file pone.0312829.s001.zip › Fig5.txt]

HBR=0 Volume flow	HBR=0isentropic efficiency	HBR=0.05 Volume flow	HBR=0.05 isentropic efficiency	HBR=0.1 Volume flow	HBR=0.1 isentropic efficiency
3.47243	0.90422	3.47963	0.83875	4.37997	0.81841
4.36662	0.91672	4.68643	0.85256	5.89903	0.81234
5.2608	0.92338	5.89324	0.84723	7.4181	0.768
6.15499	0.91299	7.10004	0.81024	8.93716	0.60999
6.75112	0.89113	8.30685	0.68312
7.30253	0.84564	8.54821	0.62434
7.74963	0.75615
7.89866	0.70199
8.04769	0.59413
