# Supplementary material for: Research on aerodynamic performance of centrifugal compressors for hydrogen-mixed natural gas
Source: PLoS One. 2024 Oct 28;19(10):e0312829. doi: 10.1371/journal.pone.0312829 (PMC11516167; doi:10.1371/journal.pone.0312829)
Supplement: S1 Data — (ZIP) [file pone.0312829.s001.zip › Fig7.txt]

HBR=0Tip-speed machnumber	HBR=0 pressure ratio	HBR=0.05 Tip-speed machnumber	HBR=0.05 pressure ratio	HBR=0.1 Tip-speed machnumber	HBR=0.1 pressure ratio
0.34238	1.11353	0.2945	1.07702	0.2769	1.06614
0.3579	1.12625	0.31396	1.0893	0.2953	1.07487
0.37154	1.13752	0.32919	1.09782	0.31995	1.08334
0.384	1.14565	0.34953	1.10578	0.35573	1.0818
0.39512	1.15084	0.3797	1.10531
0.4081	1.15292
