# Supplementary material for: Research on aerodynamic performance of centrifugal compressors for hydrogen-mixed natural gas
Source: PLoS One. 2024 Oct 28;19(10):e0312829. doi: 10.1371/journal.pone.0312829 (PMC11516167; doi:10.1371/journal.pone.0312829)
Supplement: S1 Data — (ZIP) [file pone.0312829.s001.zip › Fig8.txt]

0.8224	0.82259	0.82276	0.82291	0.82304	0.82315	0.82324	0.8233	0.82334	0.82336	0.82335	0.82331	0.82325	0.82316	0.82304	0.82289	0.82271	0.8225	0.82226	0.82198	0.82167	0.82133	0.82095	0.82053	0.82007	0.81958	0.81905	0.81847	0.81786	0.8172	0.8165	0.81576	0.81497	0.81413	0.81324	0.81231	0.81133	0.81029	0.8092	0.80805	0.80685	0.80559	0.80427	0.80289	0.80145	0.79994	0.79836	0.79671	0.79498	0.79319
0.82347	0.82368	0.82388	0.82405	0.82421	0.82434	0.82446	0.82455	0.82461	0.82466	0.82468	0.82467	0.82463	0.82457	0.82448	0.82436	0.8242	0.82402	0.82381	0.82356	0.82328	0.82296	0.82261	0.82222	0.8218	0.82134	0.82083	0.82029	0.81971	0.81909	0.81842	0.81771	0.81695	0.81615	0.8153	0.8144	0.81345	0.81245	0.8114	0.81029	0.80912	0.8079	0.80662	0.80528	0.80388	0.80241	0.80087	0.79926	0.79758	0.79582
0.8245	0.82474	0.82496	0.82516	0.82534	0.82551	0.82565	0.82576	0.82586	0.82593	0.82597	0.82599	0.82598	0.82595	0.82588	0.82579	0.82566	0.82551	0.82532	0.82511	0.82485	0.82457	0.82425	0.82389	0.82349	0.82306	0.82259	0.82208	0.82153	0.82094	0.8203	0.81962	0.8189	0.81813	0.81731	0.81645	0.81554	0.81457	0.81356	0.81249	0.81136	0.81018	0.80894	0.80764	0.80628	0.80485	0.80335	0.80179	0.80015	0.79844
0.82551	0.82577	0.82602	0.82624	0.82645	0.82664	0.8268	0.82695	0.82707	0.82716	0.82723	0.82728	0.8273	0.82729	0.82725	0.82719	0.82709	0.82697	0.82681	0.82662	0.8264	0.82614	0.82585	0.82552	0.82515	0.82475	0.82431	0.82383	0.82331	0.82275	0.82215	0.8215	0.82081	0.82008	0.8193	0.81847	0.81759	0.81666	0.81569	0.81465	0.81357	0.81243	0.81123	0.80997	0.80864	0.80726	0.80581	0.80429	0.80269	0.80103
0.82648	0.82677	0.82704	0.82729	0.82752	0.82774	0.82793	0.8281	0.82824	0.82837	0.82846	0.82854	0.82858	0.8286	0.82859	0.82855	0.82849	0.82839	0.82826	0.8281	0.8279	0.82767	0.82741	0.82711	0.82678	0.82641	0.826	0.82555	0.82506	0.82453	0.82396	0.82335	0.82269	0.82199	0.82124	0.82045	0.81961	0.81872	0.81778	0.81678	0.81574	0.81463	0.81347	0.81226	0.81098	0.80963	0.80823	0.80675	0.8052	0.80358
0.82742	0.82773	0.82803	0.82831	0.82857	0.8288	0.82902	0.82921	0.82939	0.82954	0.82966	0.82976	0.82983	0.82988	0.8299	0.82989	0.82985	0.82978	0.82967	0.82954	0.82937	0.82917	0.82894	0.82867	0.82837	0.82802	0.82764	0.82723	0.82677	0.82627	0.82573	0.82515	0.82453	0.82386	0.82315	0.82239	0.82158	0.82073	0.81983	0.81887	0.81786	0.8168	0.81568	0.81451	0.81327	0.81197	0.81061	0.80918	0.80768	0.8061
0.82833	0.82867	0.82899	0.82929	0.82957	0.82984	0.83008	0.8303	0.8305	0.83067	0.83082	0.83095	0.83105	0.83112	0.83117	0.83118	0.83117	0.83113	0.83105	0.83095	0.83081	0.83064	0.83043	0.83019	0.82992	0.8296	0.82925	0.82886	0.82844	0.82797	0.82746	0.82692	0.82632	0.82569	0.82501	0.82429	0.82352	0.8227	0.82183	0.82092	0.81995	0.81893	0.81785	0.81671	0.81552	0.81426	0.81295	0.81156	0.81011	0.80858
0.82921	0.82957	0.82991	0.83024	0.83055	0.83084	0.8311	0.83135	0.83157	0.83177	0.83195	0.8321	0.83223	0.83233	0.8324	0.83244	0.83246	0.83244	0.8324	0.83232	0.83221	0.83206	0.83189	0.83167	0.83143	0.83114	0.83082	0.83046	0.83007	0.82963	0.82915	0.82864	0.82808	0.82748	0.82683	0.82614	0.82541	0.82463	0.8238	0.82292	0.82199	0.821	0.81997	0.81887	0.81772	0.81651	0.81524	0.8139	0.8125	0.81102
0.83005	0.83043	0.8308	0.83115	0.83149	0.8318	0.83209	0.83236	0.83261	0.83284	0.83304	0.83322	0.83337	0.8335	0.8336	0.83367	0.83371	0.83372	0.8337	0.83365	0.83356	0.83345	0.8333	0.83311	0.8329	0.83264	0.83235	0.83202	0.83165	0.83125	0.8308	0.83032	0.82979	0.82922	0.82861	0.82795	0.82725	0.82651	0.82571	0.82487	0.82398	0.82303	0.82204	0.82099	0.81988	0.81871	0.81748	0.81619	0.81483	0.81341
0.83086	0.83127	0.83166	0.83203	0.83239	0.83273	0.83305	0.83334	0.83362	0.83387	0.8341	0.8343	0.83448	0.83463	0.83475	0.83485	0.83492	0.83496	0.83496	0.83494	0.83488	0.83479	0.83467	0.83451	0.83432	0.8341	0.83383	0.83353	0.83319	0.83282	0.8324	0.83195	0.83145	0.83091	0.83034	0.82971	0.82905	0.82834	0.82758	0.82677	0.82592	0.82501	0.82406	0.82304	0.82198	0.82085	0.81967	0.81843	0.81712	0.81574
0.83163	0.83206	0.83248	0.83288	0.83326	0.83362	0.83396	0.83428	0.83458	0.83486	0.83511	0.83534	0.83555	0.83572	0.83587	0.836	0.83609	0.83615	0.83619	0.83619	0.83616	0.8361	0.836	0.83587	0.83571	0.83551	0.83527	0.835	0.83469	0.83434	0.83396	0.83353	0.83307	0.83256	0.83201	0.83142	0.83079	0.83011	0.82939	0.82862	0.8278	0.82694	0.82602	0.82505	0.82402	0.82294	0.8218	0.8206	0.81934	0.81801
0.83237	0.83282	0.83326	0.83369	0.83409	0.83448	0.83484	0.83519	0.83551	0.83581	0.83609	0.83635	0.83657	0.83678	0.83695	0.8371	0.83722	0.83731	0.83737	0.8374	0.8374	0.83736	0.83729	0.83719	0.83705	0.83687	0.83667	0.83642	0.83614	0.83582	0.83546	0.83506	0.83463	0.83415	0.83364	0.83308	0.83248	0.83184	0.83115	0.83041	0.82963	0.8288	0.82792	0.82699	0.82601	0.82497	0.82387	0.82272	0.8215	0.82022
0.83307	0.83355	0.83401	0.83446	0.83488	0.83529	0.83568	0.83605	0.8364	0.83673	0.83703	0.83731	0.83756	0.83779	0.83799	0.83817	0.83831	0.83843	0.83851	0.83857	0.83859	0.83858	0.83853	0.83846	0.83834	0.8382	0.83801	0.83779	0.83754	0.83725	0.83692	0.83655	0.83614	0.8357	0.83521	0.83468	0.83411	0.8335	0.83285	0.83215	0.8314	0.83061	0.82977	0.82887	0.82793	0.82693	0.82588	0.82477	0.8236	0.82236
0.83373	0.83423	0.83472	0.83519	0.83564	0.83607	0.83649	0.83688	0.83725	0.8376	0.83793	0.83824	0.83851	0.83877	0.83899	0.83919	0.83936	0.8395	0.83961	0.83969	0.83974	0.83975	0.83973	0.83968	0.83959	0.83947	0.83931	0.83912	0.83889	0.83862	0.83832	0.83798	0.8376	0.83718	0.83673	0.83623	0.83569	0.83511	0.83449	0.83382	0.83311	0.83235	0.83155	0.83069	0.82978	0.82883	0.82781	0.82675	0.82562	0.82443
0.83436	0.83488	0.83539	0.83588	0.83636	0.83682	0.83725	0.83767	0.83807	0.83844	0.83879	0.83912	0.83942	0.8397	0.83995	0.84017	0.84037	0.84053	0.84066	0.84077	0.84084	0.84088	0.84088	0.84086	0.84079	0.8407	0.84056	0.84039	0.84019	0.83995	0.83967	0.83936	0.83901	0.83862	0.83819	0.83772	0.83721	0.83666	0.83607	0.83543	0.83475	0.83403	0.83326	0.83244	0.83157	0.83065	0.82968	0.82865	0.82757	0.82642
0.83495	0.83549	0.83603	0.83654	0.83704	0.83752	0.83798	0.83842	0.83884	0.83923	0.83961	0.83996	0.84029	0.84059	0.84086	0.84111	0.84133	0.84152	0.84167	0.8418	0.8419	0.84196	0.84199	0.84198	0.84195	0.84187	0.84176	0.84162	0.84144	0.84122	0.84097	0.84068	0.84035	0.83999	0.83959	0.83915	0.83867	0.83815	0.83759	0.83698	0.83633	0.83564	0.83491	0.83412	0.83329	0.8324	0.83147	0.83048	0.82943	0.82833
0.8355	0.83607	0.83662	0.83716	0.83768	0.83818	0.83866	0.83912	0.83957	0.83999	0.84039	0.84076	0.84111	0.84143	0.84173	0.842	0.84224	0.84246	0.84264	0.84279	0.84291	0.84299	0.84305	0.84307	0.84305	0.843	0.84291	0.84279	0.84263	0.84244	0.84221	0.84195	0.84164	0.84131	0.84093	0.84052	0.84006	0.83957	0.83904	0.83846	0.83785	0.83719	0.83648	0.83573	0.83493	0.83408	0.83318	0.83223	0.83122	0.83016
0.83601	0.8366	0.83718	0.83773	0.83828	0.8388	0.8393	0.83979	0.84025	0.8407	0.84112	0.84152	0.84189	0.84224	0.84256	0.84285	0.84312	0.84335	0.84356	0.84373	0.84387	0.84398	0.84406	0.8441	0.8441	0.84407	0.84401	0.84391	0.84377	0.8436	0.8434	0.84315	0.84288	0.84256	0.84221	0.84182	0.84139	0.84093	0.84042	0.83988	0.83929	0.83866	0.83799	0.83726	0.8365	0.83568	0.83481	0.8339	0.83292	0.8319
0.83648	0.83709	0.83769	0.83827	0.83883	0.83938	0.83991	0.84041	0.8409	0.84137	0.84181	0.84223	0.84262	0.843	0.84334	0.84366	0.84394	0.8442	0.84443	0.84463	0.84479	0.84492	0.84502	0.84508	0.84511	0.8451	0.84505	0.84497	0.84486	0.84471	0.84452	0.8443	0.84405	0.84376	0.84343	0.84306	0.84266	0.84222	0.84174	0.84123	0.84067	0.84006	0.83942	0.83873	0.83799	0.8372	0.83637	0.83548	0.83454	0.83355
0.83692	0.83755	0.83817	0.83877	0.83935	0.83992	0.84047	0.84099	0.8415	0.84199	0.84245	0.8429	0.84332	0.84371	0.84407	0.84441	0.84473	0.84501	0.84526	0.84547	0.84566	0.84581	0.84593	0.84601	0.84606	0.84607	0.84604	0.84598	0.84589	0.84576	0.84559	0.84539	0.84516	0.84489	0.84458	0.84424	0.84386	0.84345	0.843	0.8425	0.84197	0.84139	0.84077	0.84011	0.8394	0.83864	0.83784	0.83698	0.83607	0.83511
0.83731	0.83796	0.8386	0.83922	0.83983	0.84041	0.84098	0.84153	0.84206	0.84257	0.84306	0.84352	0.84396	0.84437	0.84476	0.84513	0.84546	0.84576	0.84603	0.84627	0.84648	0.84665	0.84679	0.84689	0.84696	0.84699	0.84698	0.84694	0.84686	0.84675	0.84661	0.84643	0.84621	0.84596	0.84568	0.84536	0.845	0.84461	0.84418	0.84371	0.8432	0.84265	0.84206	0.84142	0.84073	0.84	0.83922	0.8384	0.83752	0.83658
0.83766	0.83833	0.83899	0.83963	0.84026	0.84087	0.84145	0.84202	0.84257	0.8431	0.84361	0.8441	0.84456	0.84499	0.84541	0.84579	0.84614	0.84647	0.84676	0.84702	0.84725	0.84744	0.8476	0.84772	0.8478	0.84785	0.84786	0.84784	0.84778	0.84769	0.84756	0.84739	0.8472	0.84697	0.8467	0.8464	0.84607	0.8457	0.84529	0.84484	0.84436	0.84383	0.84326	0.84265	0.84199	0.84128	0.84053	0.83973	0.83887	0.83797
0.83797	0.83867	0.83934	0.84	0.84065	0.84127	0.84188	0.84247	0.84304	0.84359	0.84412	0.84463	0.84511	0.84557	0.846	0.8464	0.84678	0.84713	0.84744	0.84772	0.84797	0.84818	0.84836	0.8485	0.8486	0.84866	0.84869	0.84868	0.84864	0.84856	0.84845	0.8483	0.84812	0.84791	0.84766	0.84738	0.84707	0.84672	0.84633	0.84591	0.84545	0.84494	0.8444	0.8438	0.84317	0.84248	0.84175	0.84097	0.84014	0.83926
0.83824	0.83895	0.83965	0.84033	0.84099	0.84164	0.84227	0.84288	0.84347	0.84403	0.84458	0.84511	0.84561	0.84609	0.84654	0.84697	0.84737	0.84774	0.84807	0.84837	0.84864	0.84887	0.84906	0.84922	0.84934	0.84942	0.84946	0.84947	0.84944	0.84938	0.84928	0.84915	0.84899	0.84879	0.84856	0.8483	0.848	0.84767	0.8473	0.8469	0.84646	0.84598	0.84545	0.84488	0.84427	0.8436	0.84289	0.84213	0.84133	0.84047
0.83847	0.8392	0.83992	0.84062	0.8413	0.84196	0.84261	0.84323	0.84384	0.84443	0.845	0.84554	0.84607	0.84656	0.84704	0.84749	0.8479	0.84829	0.84865	0.84897	0.84926	0.84951	0.84972	0.84989	0.85002	0.85012	0.85017	0.85019	0.85018	0.85013	0.85005	0.84993	0.84978	0.8496	0.84939	0.84914	0.84886	0.84855	0.8482	0.84782	0.8474	0.84694	0.84643	0.84588	0.84529	0.84464	0.84395	0.84321	0.84243	0.84159
0.83866	0.83941	0.84014	0.84086	0.84156	0.84224	0.8429	0.84355	0.84417	0.84478	0.84536	0.84593	0.84647	0.84699	0.84748	0.84795	0.84839	0.8488	0.84918	0.84952	0.84983	0.85009	0.85032	0.85051	0.85065	0.85076	0.85083	0.85086	0.85086	0.85083	0.85076	0.85066	0.85052	0.85035	0.85016	0.84993	0.84966	0.84937	0.84903	0.84867	0.84826	0.84782	0.84734	0.84681	0.84623	0.8456	0.84493	0.84421	0.84344	0.84262
0.83881	0.83957	0.84032	0.84105	0.84177	0.84247	0.84315	0.84381	0.84445	0.84508	0.84568	0.84626	0.84683	0.84736	0.84788	0.84836	0.84882	0.84925	0.84965	0.85001	0.85034	0.85062	0.85087	0.85107	0.85123	0.85135	0.85143	0.85148	0.85149	0.85146	0.8514	0.85132	0.85119	0.85104	0.85086	0.85064	0.85039	0.85011	0.84979	0.84944	0.84906	0.84863	0.84816	0.84765	0.84709	0.84648	0.84583	0.84513	0.84438	0.84358
0.83891	0.83969	0.84046	0.84121	0.84194	0.84265	0.84335	0.84403	0.84469	0.84533	0.84595	0.84655	0.84713	0.84769	0.84822	0.84872	0.8492	0.84965	0.85007	0.85045	0.8508	0.8511	0.85136	0.85158	0.85175	0.85188	0.85197	0.85203	0.85205	0.85204	0.85199	0.85192	0.85181	0.85167	0.8515	0.85129	0.85106	0.85079	0.85049	0.85015	0.84978	0.84937	0.84891	0.84842	0.84788	0.84729	0.84665	0.84597	0.84524	0.84446
0.83897	0.83977	0.84055	0.84132	0.84206	0.84279	0.84351	0.8442	0.84488	0.84553	0.84617	0.84679	0.84738	0.84796	0.84851	0.84903	0.84953	0.85	0.85043	0.85084	0.8512	0.85152	0.8518	0.85203	0.85221	0.85235	0.85245	0.85252	0.85255	0.85255	0.85252	0.85245	0.85236	0.85223	0.85207	0.85188	0.85166	0.85141	0.85112	0.85079	0.85043	0.85004	0.8496	0.84912	0.84859	0.84802	0.84741	0.84674	0.84603	0.84527
0.83899	0.8398	0.8406	0.84138	0.84214	0.84289	0.84362	0.84433	0.84502	0.84569	0.84634	0.84697	0.84759	0.84818	0.84874	0.84928	0.8498	0.85028	0.85074	0.85116	0.85155	0.85189	0.85218	0.85242	0.85261	0.85276	0.85287	0.85295	0.853	0.85301	0.85299	0.85293	0.85285	0.85274	0.85259	0.85241	0.8522	0.85196	0.85168	0.85137	0.85102	0.85064	0.85022	0.84975	0.84924	0.84869	0.84809	0.84745	0.84675	0.84601
0.83896	0.83979	0.8406	0.8414	0.84218	0.84294	0.84368	0.8444	0.84511	0.8458	0.84646	0.84711	0.84774	0.84834	0.84892	0.84948	0.85001	0.85052	0.85099	0.85143	0.85183	0.85219	0.8525	0.85275	0.85295	0.85311	0.85323	0.85332	0.85338	0.8534	0.8534	0.85336	0.85329	0.85318	0.85305	0.85288	0.85268	0.85245	0.85219	0.85189	0.85156	0.85118	0.85077	0.85032	0.84983	0.8493	0.84872	0.84809	0.84741	0.84669
0.83889	0.83974	0.84056	0.84137	0.84216	0.84294	0.84369	0.84443	0.84515	0.84586	0.84654	0.8472	0.84784	0.84846	0.84905	0.84963	0.85017	0.85069	0.85118	0.85163	0.85205	0.85243	0.85275	0.85301	0.85322	0.8534	0.85353	0.85364	0.85371	0.85375	0.85375	0.85372	0.85367	0.85358	0.85345	0.8533	0.85311	0.85289	0.85264	0.85235	0.85203	0.85167	0.85127	0.85084	0.85036	0.84984	0.84928	0.84867	0.84801	0.8473
0.83877	0.83963	0.84047	0.8413	0.8421	0.84289	0.84366	0.84442	0.84515	0.84587	0.84657	0.84724	0.84789	0.84853	0.84913	0.84972	0.85028	0.8508	0.8513	0.85177	0.8522	0.85258	0.85292	0.8532	0.85343	0.85362	0.85378	0.8539	0.85398	0.85403	0.85405	0.85404	0.854	0.85392	0.85381	0.85367	0.85349	0.85328	0.85304	0.85276	0.85245	0.85211	0.85172	0.8513	0.85084	0.85034	0.84979	0.8492	0.84856	0.84787
0.83861	0.83948	0.84034	0.84118	0.842	0.8428	0.84359	0.84436	0.84511	0.84584	0.84655	0.84723	0.8479	0.84855	0.84917	0.84976	0.85033	0.85087	0.85138	0.85185	0.85229	0.85268	0.85303	0.85333	0.85358	0.85379	0.85397	0.8541	0.8542	0.85427	0.85431	0.85431	0.85428	0.85421	0.85411	0.85398	0.85382	0.85362	0.85339	0.85312	0.85282	0.85249	0.85212	0.85171	0.85126	0.85078	0.85025	0.84968	0.84905	0.84838
0.83839	0.83928	0.84016	0.84101	0.84185	0.84267	0.84347	0.84425	0.84502	0.84576	0.84648	0.84719	0.84786	0.84852	0.84915	0.84976	0.85033	0.85088	0.8514	0.85188	0.85233	0.85273	0.85309	0.85341	0.85368	0.85391	0.8541	0.85426	0.85438	0.85446	0.85452	0.85453	0.85451	0.85446	0.85438	0.85426	0.8541	0.85392	0.8537	0.85344	0.85315	0.85283	0.85247	0.85208	0.85165	0.85118	0.85066	0.85011	0.84951	0.84885
0.83813	0.83904	0.83993	0.84081	0.84166	0.8425	0.84331	0.84411	0.84489	0.84564	0.84638	0.84709	0.84778	0.84845	0.84909	0.84971	0.85029	0.85085	0.85138	0.85187	0.85232	0.85274	0.85311	0.85345	0.85374	0.85399	0.8542	0.85437	0.85451	0.85462	0.85468	0.85471	0.85471	0.85467	0.8546	0.85449	0.85435	0.85417	0.85396	0.85372	0.85344	0.85313	0.85278	0.8524	0.85199	0.85153	0.85104	0.8505	0.84992	0.84928
0.83784	0.83876	0.83967	0.84056	0.84143	0.84228	0.84311	0.84392	0.84472	0.84549	0.84624	0.84696	0.84766	0.84834	0.84899	0.84962	0.85021	0.85078	0.85132	0.85182	0.85228	0.85271	0.8531	0.85345	0.85376	0.85403	0.85426	0.85445	0.85461	0.85473	0.85481	0.85486	0.85487	0.85485	0.85479	0.85469	0.85456	0.8544	0.85419	0.85396	0.85369	0.85339	0.85306	0.85269	0.85229	0.85185	0.85137	0.85086	0.85029	0.84968
0.8375	0.83844	0.83937	0.84027	0.84116	0.84203	0.84287	0.8437	0.84451	0.84529	0.84606	0.8468	0.84751	0.8482	0.84886	0.8495	0.8501	0.85068	0.85122	0.85173	0.8522	0.85264	0.85305	0.85341	0.85374	0.85403	0.85428	0.8545	0.85467	0.85481	0.85491	0.85498	0.855	0.85499	0.85495	0.85486	0.85474	0.85459	0.8544	0.85417	0.85391	0.85362	0.8533	0.85295	0.85256	0.85214	0.85168	0.85118	0.85063	0.85004
0.83713	0.83809	0.83903	0.83995	0.84085	0.84174	0.8426	0.84344	0.84427	0.84507	0.84584	0.8466	0.84732	0.84802	0.8487	0.84934	0.84996	0.85054	0.85109	0.85161	0.8521	0.85255	0.85297	0.85335	0.8537	0.85401	0.85428	0.85452	0.85471	0.85487	0.85499	0.85507	0.85511	0.85511	0.85508	0.85501	0.8549	0.85475	0.85457	0.85436	0.85411	0.85383	0.85351	0.85317	0.8528	0.8524	0.85196	0.85148	0.85095	0.85038
0.83673	0.8377	0.83865	0.83959	0.84051	0.84141	0.84229	0.84315	0.84399	0.84481	0.8456	0.84636	0.84711	0.84782	0.8485	0.84916	0.84979	0.85038	0.85094	0.85147	0.85197	0.85244	0.85287	0.85327	0.85364	0.85397	0.85426	0.85451	0.85473	0.85491	0.85504	0.85514	0.8552	0.85521	0.85519	0.85513	0.85503	0.8549	0.85473	0.85452	0.85428	0.85401	0.85371	0.85338	0.85303	0.85264	0.85222	0.85175	0.85125	0.85069
0.83628	0.83727	0.83825	0.8392	0.84014	0.84106	0.84196	0.84283	0.84369	0.84452	0.84533	0.84611	0.84686	0.84759	0.84829	0.84896	0.84959	0.8502	0.85077	0.85131	0.85183	0.85231	0.85275	0.85317	0.85356	0.85391	0.85422	0.8545	0.85473	0.85493	0.85508	0.85519	0.85527	0.8553	0.85529	0.85524	0.85515	0.85503	0.85487	0.85467	0.85444	0.85417	0.85388	0.85357	0.85323	0.85286	0.85246	0.85201	0.85153	0.85099
0.83581	0.83682	0.83781	0.83878	0.83974	0.84067	0.84159	0.84248	0.84335	0.8442	0.84503	0.84583	0.8466	0.84734	0.84805	0.84873	0.84938	0.85	0.85059	0.85114	0.85166	0.85216	0.85262	0.85306	0.85347	0.85384	0.85417	0.85447	0.85472	0.85494	0.85511	0.85524	0.85532	0.85537	0.85537	0.85534	0.85526	0.85515	0.855	0.85481	0.85459	0.85433	0.85405	0.85375	0.85343	0.85308	0.85269	0.85226	0.85179	0.85127
0.83531	0.83633	0.83734	0.83833	0.8393	0.84025	0.84119	0.8421	0.84299	0.84386	0.84471	0.84552	0.84631	0.84707	0.8478	0.8485	0.84916	0.84979	0.85039	0.85096	0.8515	0.852	0.85249	0.85294	0.85337	0.85376	0.85412	0.85443	0.85471	0.85494	0.85513	0.85527	0.85537	0.85543	0.85545	0.85543	0.85536	0.85526	0.85512	0.85494	0.85474	0.85449	0.85423	0.85394	0.85363	0.85329	0.85292	0.8525	0.85205	0.85154
0.83477	0.83581	0.83684	0.83784	0.83884	0.83981	0.84076	0.8417	0.84261	0.8435	0.84436	0.8452	0.84601	0.84679	0.84754	0.84825	0.84894	0.84958	0.8502	0.85078	0.85132	0.85185	0.85235	0.85283	0.85327	0.85369	0.85407	0.8544	0.8547	0.85494	0.85515	0.85531	0.85542	0.85549	0.85552	0.85551	0.85546	0.85537	0.85524	0.85508	0.85488	0.85465	0.8544	0.85413	0.85383	0.8535	0.85314	0.85274	0.8523	0.85181
0.8342	0.83526	0.8363	0.83733	0.83834	0.83934	0.84031	0.84127	0.8422	0.84312	0.844	0.84486	0.8457	0.8465	0.84727	0.848	0.84871	0.84937	0.85	0.8506	0.85116	0.8517	0.85222	0.85272	0.85319	0.85363	0.85402	0.85438	0.85469	0.85495	0.85517	0.85534	0.85547	0.85555	0.8556	0.85559	0.85555	0.85547	0.85536	0.85521	0.85503	0.85481	0.85458	0.85431	0.85402	0.85371	0.85336	0.85297	0.85254	0.85207
0.8336	0.83468	0.83574	0.83679	0.83782	0.83884	0.83984	0.84081	0.84177	0.84271	0.84363	0.84451	0.84537	0.8462	0.84699	0.84775	0.84848	0.84916	0.84981	0.85043	0.85101	0.85156	0.8521	0.85262	0.85312	0.85358	0.85399	0.85436	0.85469	0.85497	0.8552	0.85538	0.85552	0.85562	0.85567	0.85568	0.85565	0.85558	0.85547	0.85534	0.85517	0.85497	0.85474	0.85449	0.85422	0.85391	0.85357	0.8532	0.85278	0.85233
0.83296	0.83406	0.83515	0.83621	0.83727	0.83831	0.83933	0.84034	0.84133	0.84229	0.84323	0.84415	0.84503	0.84589	0.84671	0.8475	0.84825	0.84896	0.84964	0.85028	0.85088	0.85146	0.85201	0.85256	0.85307	0.85355	0.85398	0.85436	0.8547	0.85499	0.85524	0.85543	0.85558	0.85568	0.85574	0.85576	0.85574	0.85568	0.85559	0.85546	0.85531	0.85512	0.85491	0.85467	0.85441	0.85411	0.85379	0.85342	0.85302	0.85258
0.8323	0.83342	0.83452	0.83561	0.83669	0.83775	0.8388	0.83984	0.84086	0.84185	0.84282	0.84377	0.84469	0.84558	0.84643	0.84725	0.84803	0.84878	0.84948	0.85015	0.85078	0.85138	0.85197	0.85252	0.85305	0.85354	0.85398	0.85438	0.85473	0.85503	0.85528	0.85549	0.85564	0.85576	0.85583	0.85585	0.85584	0.85579	0.85571	0.85559	0.85545	0.85527	0.85507	0.85485	0.85459	0.85431	0.854	0.85365	0.85327	0.85284
0.83159	0.83273	0.83385	0.83497	0.83608	0.83717	0.83825	0.83932	0.84037	0.8414	0.8424	0.84338	0.84434	0.84526	0.84615	0.847	0.84782	0.8486	0.84934	0.85004	0.8507	0.85134	0.85194	0.85251	0.85305	0.85355	0.854	0.85441	0.85477	0.85508	0.85534	0.85555	0.85572	0.85584	0.85591	0.85595	0.85594	0.8559	0.85583	0.85572	0.85558	0.85542	0.85523	0.85502	0.85478	0.85451	0.85421	0.85388	0.85351	0.8531
0.83084	0.832	0.83316	0.8343	0.83544	0.83656	0.83768	0.83878	0.83986	0.84093	0.84197	0.84299	0.84398	0.84494	0.84587	0.84676	0.84761	0.84843	0.8492	0.84994	0.85064	0.8513	0.85193	0.85252	0.85307	0.85358	0.85404	0.85446	0.85483	0.85514	0.85541	0.85563	0.8558	0.85592	0.856	0.85605	0.85605	0.85601	0.85595	0.85585	0.85572	0.85557	0.85539	0.85519	0.85496	0.85471	0.85442	0.85411	0.85376	0.85336
0.83005	0.83124	0.83242	0.8336	0.83477	0.83593	0.83708	0.83821	0.83934	0.84044	0.84152	0.84258	0.84361	0.84462	0.84558	0.84652	0.84741	0.84827	0.84908	0.84985	0.85059	0.85128	0.85193	0.85254	0.85311	0.85363	0.8541	0.85452	0.8549	0.85522	0.85549	0.85571	0.85589	0.85602	0.8561	0.85615	0.85616	0.85613	0.85607	0.85598	0.85586	0.85572	0.85555	0.85536	0.85514	0.8549	0.85464	0.85434	0.85401	0.85363
0.82923	0.83045	0.83166	0.83287	0.83407	0.83527	0.83646	0.83763	0.83879	0.83994	0.84106	0.84217	0.84324	0.84429	0.8453	0.84627	0.84721	0.84811	0.84896	0.84977	0.85054	0.85126	0.85194	0.85257	0.85315	0.85369	0.85417	0.8546	0.85498	0.85531	0.85558	0.85581	0.85599	0.85612	0.85621	0.85626	0.85627	0.85625	0.85619	0.85611	0.856	0.85586	0.85571	0.85553	0.85533	0.85511	0.85486	0.85458	0.85426	0.85391
0.82839	0.82963	0.83087	0.83212	0.83335	0.83459	0.83582	0.83703	0.83824	0.83943	0.8406	0.84174	0.84286	0.84395	0.84501	0.84603	0.84701	0.84795	0.84885	0.8497	0.8505	0.85125	0.85196	0.85261	0.85321	0.85375	0.85425	0.85469	0.85507	0.8554	0.85568	0.85592	0.8561	0.85624	0.85633	0.85638	0.8564	0.85638	0.85633	0.85625	0.85614	0.85602	0.85587	0.8557	0.85552	0.85531	0.85508	0.85482	0.85453	0.8542
0.82752	0.82879	0.83006	0.83134	0.83262	0.83389	0.83516	0.83642	0.83767	0.8389	0.84011	0.84131	0.84248	0.84361	0.84472	0.84579	0.84682	0.8478	0.84874	0.84963	0.85047	0.85125	0.85198	0.85265	0.85327	0.85383	0.85433	0.85478	0.85517	0.85551	0.8558	0.85603	0.85622	0.85636	0.85645	0.85651	0.85653	0.85651	0.85646	0.85639	0.85629	0.85617	0.85603	0.85588	0.85571	0.85552	0.85531	0.85507	0.8548	0.8545
0.82663	0.82793	0.82924	0.83055	0.83186	0.83317	0.83448	0.83579	0.83708	0.83836	0.83962	0.84087	0.84208	0.84327	0.84442	0.84554	0.84661	0.84765	0.84863	0.84956	0.85043	0.85125	0.85201	0.85271	0.85334	0.85392	0.85443	0.85488	0.85528	0.85563	0.85592	0.85615	0.85634	0.85649	0.85659	0.85665	0.85667	0.85665	0.85661	0.85654	0.85644	0.85633	0.8562	0.85606	0.85591	0.85574	0.85555	0.85534	0.85509	0.85481
0.82573	0.82705	0.82839	0.82974	0.83109	0.83244	0.8338	0.83514	0.83648	0.83781	0.83912	0.84041	0.84168	0.84291	0.84412	0.84528	0.84641	0.84749	0.84852	0.84949	0.8504	0.85125	0.85204	0.85276	0.85341	0.854	0.85453	0.85499	0.8554	0.85575	0.85604	0.85628	0.85648	0.85663	0.85673	0.85679	0.85682	0.85681	0.85676	0.8567	0.85661	0.8565	0.85638	0.85625	0.85612	0.85597	0.8558	0.85561	0.85539	0.85514
0.82481	0.82616	0.82753	0.82891	0.8303	0.8317	0.8331	0.83449	0.83588	0.83725	0.83861	0.83995	0.84127	0.84255	0.84381	0.84502	0.8462	0.84733	0.8484	0.84942	0.85037	0.85126	0.85207	0.85282	0.85349	0.85409	0.85463	0.8551	0.85551	0.85587	0.85617	0.85642	0.85662	0.85677	0.85688	0.85695	0.85698	0.85697	0.85693	0.85687	0.85678	0.85668	0.85657	0.85646	0.85634	0.85622	0.85607	0.85591	0.85571	0.85548
0.82388	0.82526	0.82666	0.82808	0.82951	0.83094	0.83238	0.83382	0.83526	0.83668	0.83809	0.83948	0.84084	0.84218	0.84349	0.84475	0.84598	0.84715	0.84828	0.84934	0.85033	0.85126	0.8521	0.85287	0.85356	0.85418	0.85472	0.85521	0.85563	0.85599	0.8563	0.85656	0.85676	0.85692	0.85704	0.85711	0.85715	0.85715	0.85712	0.85706	0.85698	0.85688	0.85678	0.85668	0.85658	0.85648	0.85636	0.85622	0.85605	0.85584
0.82294	0.82435	0.82578	0.82723	0.8287	0.83018	0.83167	0.83315	0.83463	0.8361	0.83756	0.839	0.84041	0.8418	0.84315	0.84447	0.84574	0.84697	0.84814	0.84925	0.85029	0.85125	0.85212	0.85292	0.85362	0.85426	0.85482	0.85531	0.85574	0.85611	0.85643	0.8567	0.85691	0.85708	0.85721	0.85729	0.85734	0.85734	0.85732	0.85727	0.85719	0.8571	0.857	0.85692	0.85685	0.85677	0.85668	0.85656	0.85641	0.85622
0.82199	0.82343	0.82489	0.82638	0.82789	0.82941	0.83094	0.83247	0.834	0.83552	0.83702	0.83851	0.83997	0.84141	0.84281	0.84417	0.8455	0.84677	0.84799	0.84915	0.85023	0.85123	0.85214	0.85295	0.85368	0.85432	0.85489	0.8554	0.85584	0.85623	0.85656	0.85684	0.85707	0.85725	0.85738	0.85748	0.85754	0.85756	0.85754	0.8575	0.85744	0.85736	0.85727	0.8572	0.85715	0.85709	0.85702	0.85692	0.85678	0.85662
0.82104	0.8225	0.824	0.82553	0.82708	0.82864	0.83022	0.83179	0.83336	0.83493	0.83648	0.83801	0.83952	0.841	0.84245	0.84386	0.84523	0.84655	0.84782	0.84902	0.85015	0.85119	0.85213	0.85297	0.85371	0.85437	0.85496	0.85548	0.85594	0.85634	0.85668	0.85697	0.85722	0.85741	0.85757	0.85768	0.85775	0.85778	0.85779	0.85777	0.85772	0.85766	0.8576	0.85754	0.8575	0.85745	0.85738	0.8573	0.85718	0.85703
0.82009	0.82158	0.82312	0.82468	0.82627	0.82788	0.82949	0.83111	0.83273	0.83433	0.83593	0.8375	0.83906	0.84058	0.84207	0.84353	0.84494	0.84631	0.84762	0.84887	0.85004	0.85113	0.8521	0.85295	0.85371	0.85439	0.855	0.85554	0.85601	0.85643	0.8568	0.85711	0.85737	0.85758	0.85775	0.85788	0.85797	0.85803	0.85805	0.85805	0.85803	0.85799	0.85795	0.85791	0.85787	0.85783	0.85778	0.8577	0.8576	0.85747
0.81914	0.82067	0.82224	0.82384	0.82547	0.82712	0.82877	0.83043	0.83209	0.83374	0.83537	0.83699	0.83858	0.84015	0.84168	0.84318	0.84463	0.84604	0.84739	0.84867	0.84988	0.85101	0.85201	0.85289	0.85368	0.85438	0.85501	0.85558	0.85608	0.85652	0.8569	0.85723	0.85752	0.85775	0.85794	0.85809	0.8582	0.85828	0.85833	0.85835	0.85835	0.85833	0.85831	0.85829	0.85827	0.85823	0.85819	0.85812	0.85803	0.85791
0.81822	0.81977	0.82137	0.82302	0.82468	0.82637	0.82806	0.82976	0.83145	0.83314	0.83481	0.83647	0.8381	0.83971	0.84128	0.84281	0.8443	0.84574	0.84712	0.84844	0.84967	0.85082	0.85186	0.85278	0.8536	0.85434	0.855	0.85559	0.85612	0.85659	0.857	0.85735	0.85766	0.85792	0.85813	0.8583	0.85844	0.85854	0.85861	0.85865	0.85868	0.85869	0.85869	0.85868	0.85867	0.85864	0.85861	0.85855	0.85847	0.85836
0.81732	0.8189	0.82054	0.82221	0.82391	0.82563	0.82736	0.82909	0.83082	0.83254	0.83425	0.83595	0.83761	0.83926	0.84086	0.84243	0.84395	0.84542	0.84683	0.84817	0.84943	0.8506	0.85166	0.85263	0.85349	0.85426	0.85496	0.85559	0.85615	0.85664	0.85708	0.85747	0.8578	0.85808	0.85832	0.85852	0.85868	0.8588	0.8589	0.85897	0.85901	0.85905	0.85907	0.85907	0.85907	0.85906	0.85903	0.85898	0.85891	0.85881
0.81647	0.81808	0.81974	0.82144	0.82316	0.82491	0.82667	0.82843	0.83019	0.83195	0.83369	0.83542	0.83712	0.8388	0.84043	0.84203	0.84358	0.84508	0.84651	0.84788	0.84916	0.85035	0.85145	0.85245	0.85335	0.85417	0.85491	0.85557	0.85616	0.85669	0.85716	0.85757	0.85793	0.85824	0.8585	0.85873	0.85891	0.85906	0.85918	0.85928	0.85935	0.8594	0.85944	0.85946	0.85947	0.85947	0.85945	0.85941	0.85935	0.85926
0.81566	0.81728	0.81896	0.82068	0.82243	0.8242	0.82599	0.82778	0.82957	0.83136	0.83314	0.83489	0.83663	0.83833	0.84	0.84163	0.8432	0.84472	0.84618	0.84757	0.84888	0.8501	0.85123	0.85226	0.8532	0.85406	0.85483	0.85553	0.85616	0.85672	0.85722	0.85767	0.85805	0.85839	0.85868	0.85893	0.85914	0.85932	0.85946	0.85958	0.85968	0.85975	0.85981	0.85985	0.85987	0.85988	0.85987	0.85984	0.85979	0.85971
0.81486	0.81651	0.8182	0.81994	0.82171	0.82351	0.82532	0.82714	0.82896	0.83078	0.83258	0.83437	0.83613	0.83786	0.83956	0.84121	0.84282	0.84436	0.84585	0.84726	0.84859	0.84984	0.851	0.85207	0.85305	0.85394	0.85475	0.85549	0.85615	0.85675	0.85728	0.85776	0.85817	0.85854	0.85886	0.85914	0.85937	0.85957	0.85974	0.85988	0.86	0.86009	0.86016	0.86022	0.86026	0.86028	0.86028	0.86026	0.86022	0.86015
0.81408	0.81575	0.81746	0.81922	0.82101	0.82283	0.82466	0.82651	0.82835	0.8302	0.83203	0.83385	0.83564	0.8374	0.83912	0.8408	0.84243	0.844	0.84551	0.84695	0.8483	0.84958	0.85077	0.85187	0.85289	0.85382	0.85467	0.85544	0.85614	0.85677	0.85734	0.85784	0.85829	0.85868	0.85903	0.85933	0.85959	0.85982	0.86001	0.86017	0.8603	0.86042	0.86051	0.86058	0.86063	0.86066	0.86067	0.86066	0.86063	0.86057
0.8133	0.81499	0.81673	0.8185	0.82032	0.82216	0.82401	0.82588	0.82775	0.82962	0.83148	0.83333	0.83515	0.83693	0.83868	0.84039	0.84205	0.84364	0.84518	0.84664	0.84802	0.84933	0.85055	0.85168	0.85273	0.8537	0.85459	0.85539	0.85613	0.85679	0.85738	0.85792	0.8584	0.85882	0.85919	0.85952	0.8598	0.86005	0.86026	0.86045	0.8606	0.86073	0.86084	0.86092	0.86098	0.86103	0.86105	0.86105	0.86103	0.86098
0.81252	0.81424	0.81599	0.81779	0.81963	0.82149	0.82337	0.82526	0.82716	0.82906	0.83094	0.83281	0.83466	0.83648	0.83825	0.83999	0.84167	0.84329	0.84485	0.84634	0.84775	0.84908	0.85034	0.8515	0.85259	0.85359	0.8545	0.85534	0.85611	0.8568	0.85743	0.85799	0.8585	0.85895	0.85935	0.8597	0.86001	0.86028	0.86051	0.86071	0.86088	0.86103	0.86115	0.86125	0.86132	0.86138	0.86141	0.86142	0.86141	0.86137
0.81175	0.81348	0.81526	0.81709	0.81894	0.82083	0.82273	0.82465	0.82657	0.8285	0.83041	0.83231	0.83418	0.83602	0.83783	0.83959	0.8413	0.84295	0.84453	0.84605	0.84749	0.84885	0.85013	0.85133	0.85245	0.85348	0.85443	0.8553	0.8561	0.85682	0.85748	0.85807	0.8586	0.85907	0.8595	0.85987	0.8602	0.86049	0.86074	0.86096	0.86115	0.86131	0.86144	0.86156	0.86164	0.86171	0.86175	0.86177	0.86177	0.86174
0.81097	0.81273	0.81454	0.81638	0.81826	0.82017	0.8221	0.82404	0.82599	0.82794	0.82988	0.83181	0.83371	0.83558	0.83741	0.8392	0.84094	0.84262	0.84423	0.84577	0.84724	0.84863	0.84994	0.85117	0.85232	0.85338	0.85436	0.85526	0.85609	0.85684	0.85752	0.85814	0.8587	0.85919	0.85964	0.86003	0.86038	0.86069	0.86096	0.86119	0.8614	0.86157	0.86172	0.86184	0.86194	0.86202	0.86207	0.8621	0.86211	0.86209
0.81019	0.81198	0.8138	0.81567	0.81758	0.81951	0.82147	0.82344	0.82542	0.82739	0.82936	0.83132	0.83325	0.83515	0.83701	0.83883	0.84059	0.8423	0.84394	0.84551	0.84701	0.84843	0.84977	0.85103	0.8522	0.85329	0.8543	0.85523	0.85609	0.85686	0.85757	0.85821	0.85879	0.85931	0.85977	0.86019	0.86055	0.86088	0.86116	0.86141	0.86163	0.86182	0.86198	0.86211	0.86222	0.8623	0.86237	0.86241	0.86242	0.86241
0.80941	0.81122	0.81307	0.81497	0.8169	0.81886	0.82084	0.82284	0.82485	0.82685	0.82885	0.83084	0.8328	0.83473	0.83662	0.83847	0.84026	0.842	0.84367	0.84527	0.8468	0.84825	0.84961	0.8509	0.8521	0.85322	0.85426	0.85521	0.85609	0.85689	0.85762	0.85828	0.85888	0.85942	0.8599	0.86033	0.86071	0.86105	0.86135	0.86161	0.86184	0.86204	0.86221	0.86235	0.86247	0.86257	0.86264	0.86269	0.86271	0.86271
0.80863	0.81046	0.81234	0.81426	0.81622	0.8182	0.82021	0.82224	0.82428	0.82632	0.82835	0.83036	0.83236	0.83432	0.83624	0.83812	0.83995	0.84172	0.84342	0.84505	0.8466	0.84808	0.84948	0.85079	0.85202	0.85316	0.85422	0.8552	0.8561	0.85693	0.85768	0.85836	0.85897	0.85953	0.86003	0.86047	0.86086	0.86122	0.86152	0.8618	0.86204	0.86224	0.86242	0.86257	0.8627	0.8628	0.86288	0.86294	0.86297	0.86298
0.80784	0.80969	0.8116	0.81355	0.81553	0.81755	0.81959	0.82165	0.82372	0.82579	0.82785	0.8299	0.83193	0.83393	0.83588	0.8378	0.83965	0.84145	0.84318	0.84484	0.84643	0.84794	0.84936	0.8507	0.85195	0.85312	0.85421	0.85521	0.85613	0.85697	0.85774	0.85843	0.85906	0.85963	0.86014	0.8606	0.861	0.86136	0.86168	0.86196	0.86221	0.86242	0.86261	0.86277	0.8629	0.86301	0.8631	0.86316	0.8632	0.86322
0.80705	0.80893	0.81086	0.81283	0.81485	0.8169	0.81897	0.82106	0.82316	0.82527	0.82737	0.82945	0.83152	0.83355	0.83554	0.83749	0.83938	0.84121	0.84297	0.84466	0.84628	0.84781	0.84926	0.85063	0.85191	0.8531	0.8542	0.85522	0.85616	0.85702	0.8578	0.85851	0.85915	0.85973	0.86025	0.86072	0.86113	0.8615	0.86182	0.86211	0.86236	0.86258	0.86277	0.86294	0.86308	0.86319	0.86328	0.86335	0.8634	0.86342
0.80625	0.80815	0.81011	0.81212	0.81416	0.81624	0.81835	0.82047	0.82261	0.82475	0.82689	0.82901	0.83111	0.83318	0.83521	0.83719	0.83912	0.84099	0.84278	0.84451	0.84615	0.84771	0.84919	0.85058	0.85188	0.85309	0.85421	0.85525	0.85621	0.85708	0.85787	0.85859	0.85924	0.85983	0.86036	0.86083	0.86125	0.86162	0.86195	0.86224	0.86249	0.86272	0.86291	0.86308	0.86323	0.86335	0.86344	0.86352	0.86357	0.8636
0.80545	0.80738	0.80936	0.8114	0.81347	0.81559	0.81773	0.81989	0.82207	0.82425	0.82642	0.82859	0.83073	0.83283	0.8349	0.83692	0.83889	0.84079	0.84262	0.84437	0.84605	0.84764	0.84914	0.85055	0.85187	0.8531	0.85424	0.8553	0.85626	0.85715	0.85795	0.85868	0.85933	0.85993	0.86046	0.86093	0.86135	0.86172	0.86205	0.86235	0.8626	0.86283	0.86303	0.8632	0.86335	0.86347	0.86357	0.86365	0.86371	0.86375
0.80464	0.8066	0.80861	0.81067	0.81278	0.81493	0.81711	0.81931	0.82153	0.82375	0.82597	0.82817	0.83035	0.8325	0.83461	0.83667	0.83867	0.84061	0.84247	0.84426	0.84597	0.84758	0.84911	0.85055	0.85189	0.85314	0.85429	0.85536	0.85633	0.85722	0.85803	0.85876	0.85942	0.86002	0.86055	0.86102	0.86144	0.86181	0.86214	0.86244	0.86269	0.86292	0.86312	0.86329	0.86344	0.86356	0.86367	0.86375	0.86382	0.86386
0.80383	0.80581	0.80785	0.80995	0.81209	0.81428	0.8165	0.81874	0.821	0.82326	0.82552	0.82777	0.82999	0.83219	0.83434	0.83644	0.83848	0.84046	0.84236	0.84418	0.84591	0.84756	0.84911	0.85057	0.85192	0.85319	0.85436	0.85543	0.85641	0.85731	0.85812	0.85885	0.85951	0.8601	0.86063	0.8611	0.86152	0.86189	0.86222	0.8625	0.86276	0.86298	0.86318	0.86335	0.8635	0.86363	0.86374	0.86382	0.86389	0.86394
0.80301	0.80502	0.80709	0.80922	0.8114	0.81362	0.81588	0.81817	0.82047	0.82278	0.82508	0.82738	0.82965	0.83189	0.83408	0.83623	0.83831	0.84033	0.84226	0.84412	0.84588	0.84756	0.84913	0.85061	0.85198	0.85326	0.85444	0.85552	0.85651	0.8574	0.85822	0.85895	0.8596	0.86019	0.86071	0.86117	0.86158	0.86195	0.86227	0.86255	0.8628	0.86302	0.86321	0.86338	0.86353	0.86366	0.86377	0.86386	0.86394	0.86399
0.8022	0.80423	0.80633	0.80849	0.81071	0.81297	0.81527	0.8176	0.81995	0.8223	0.82466	0.827	0.82932	0.83161	0.83385	0.83604	0.83817	0.84022	0.8422	0.84409	0.84588	0.84758	0.84918	0.85067	0.85207	0.85335	0.85454	0.85562	0.85661	0.85751	0.85832	0.85904	0.85969	0.86027	0.86078	0.86123	0.86164	0.86199	0.8623	0.86258	0.86282	0.86303	0.86322	0.86339	0.86354	0.86367	0.86378	0.86387	0.86395	0.864
0.80137	0.80343	0.80557	0.80776	0.81001	0.81232	0.81466	0.81704	0.81943	0.82184	0.82424	0.82664	0.82901	0.83135	0.83364	0.83587	0.83804	0.84014	0.84216	0.84408	0.84591	0.84763	0.84925	0.85076	0.85217	0.85347	0.85466	0.85574	0.85673	0.85762	0.85842	0.85914	0.85978	0.86034	0.86084	0.86128	0.86167	0.86201	0.86231	0.86258	0.86281	0.86302	0.8632	0.86336	0.86351	0.86364	0.86375	0.86385	0.86393	0.86399
0.80055	0.80264	0.8048	0.80703	0.80932	0.81167	0.81406	0.81648	0.81893	0.82138	0.82384	0.82629	0.82871	0.8311	0.83344	0.83573	0.83795	0.84009	0.84214	0.8441	0.84596	0.84771	0.84935	0.85088	0.85229	0.8536	0.85479	0.85587	0.85686	0.85774	0.85853	0.85923	0.85986	0.86041	0.86089	0.86132	0.86169	0.86202	0.86231	0.86256	0.86278	0.86298	0.86315	0.86331	0.86345	0.86358	0.86369	0.86379	0.86387	0.86394
0.79973	0.80184	0.80403	0.8063	0.80863	0.81102	0.81346	0.81593	0.81843	0.82094	0.82345	0.82595	0.82843	0.83087	0.83327	0.8356	0.83787	0.84005	0.84215	0.84414	0.84603	0.84781	0.84947	0.85102	0.85244	0.85375	0.85494	0.85602	0.85699	0.85786	0.85864	0.85933	0.85994	0.86047	0.86094	0.86134	0.8617	0.86201	0.86228	0.86251	0.86272	0.86291	0.86308	0.86323	0.86336	0.86349	0.8636	0.8637	0.86379	0.86386
0.79891	0.80105	0.80327	0.80557	0.80794	0.81038	0.81286	0.81538	0.81794	0.8205	0.82307	0.82563	0.82816	0.83066	0.83311	0.8355	0.83781	0.84004	0.84218	0.84421	0.84613	0.84794	0.84962	0.85117	0.85261	0.85391	0.8551	0.85617	0.85714	0.85799	0.85875	0.85942	0.86001	0.86052	0.86097	0.86135	0.86169	0.86198	0.86223	0.86245	0.86264	0.86281	0.86297	0.86312	0.86325	0.86337	0.86348	0.86359	0.86368	0.86376
0.79809	0.80026	0.80251	0.80484	0.80726	0.80974	0.81227	0.81485	0.81745	0.82008	0.8227	0.82532	0.82791	0.83047	0.83297	0.83541	0.83778	0.84006	0.84223	0.8443	0.84626	0.84809	0.84978	0.85135	0.85279	0.8541	0.85528	0.85634	0.85729	0.85812	0.85886	0.85951	0.86007	0.86056	0.86098	0.86135	0.86166	0.86192	0.86215	0.86236	0.86253	0.86269	0.86284	0.86297	0.8631	0.86322	0.86334	0.86344	0.86354	0.86362
0.79729	0.79947	0.80175	0.80413	0.80658	0.80911	0.81169	0.81432	0.81698	0.81966	0.82235	0.82502	0.82767	0.83029	0.83285	0.83534	0.83776	0.84009	0.84231	0.84442	0.8464	0.84826	0.84997	0.85155	0.85299	0.85429	0.85546	0.85651	0.85744	0.85825	0.85897	0.85959	0.86013	0.86059	0.86099	0.86132	0.86161	0.86185	0.86206	0.86224	0.8624	0.86254	0.86268	0.86281	0.86293	0.86305	0.86316	0.86327	0.86337	0.86346
0.79649	0.79869	0.801	0.80342	0.80591	0.80849	0.81112	0.81381	0.81653	0.81926	0.82201	0.82474	0.82745	0.83012	0.83274	0.83529	0.83776	0.84013	0.8424	0.84455	0.84657	0.84844	0.85018	0.85176	0.8532	0.85449	0.85565	0.85668	0.85759	0.85838	0.85907	0.85966	0.86018	0.86061	0.86098	0.86129	0.86154	0.86176	0.86194	0.8621	0.86224	0.86237	0.86249	0.86261	0.86273	0.86285	0.86296	0.86308	0.86318	0.86328
0.7957	0.79793	0.80027	0.80272	0.80526	0.80788	0.81057	0.81331	0.81608	0.81888	0.82168	0.82447	0.82723	0.82996	0.83264	0.83525	0.83777	0.84019	0.84251	0.84469	0.84674	0.84864	0.85039	0.85198	0.85342	0.8547	0.85584	0.85685	0.85773	0.8585	0.85916	0.85972	0.8602	0.86061	0.86095	0.86123	0.86146	0.86165	0.86181	0.86194	0.86206	0.86217	0.86228	0.86239	0.8625	0.86262	0.86274	0.86286	0.86297	0.86308
0.79494	0.79718	0.79956	0.80204	0.80463	0.8073	0.81003	0.81283	0.81565	0.8185	0.82136	0.82421	0.82703	0.82982	0.83255	0.83521	0.83778	0.84026	0.84262	0.84485	0.84693	0.84885	0.85061	0.85221	0.85364	0.85491	0.85603	0.85701	0.85786	0.8586	0.85923	0.85977	0.86022	0.86059	0.8609	0.86115	0.86135	0.86152	0.86165	0.86176	0.86186	0.86195	0.86204	0.86215	0.86226	0.86238	0.8625	0.86263	0.86275	0.86286
0.7942	0.79646	0.79887	0.80139	0.80402	0.80674	0.80952	0.81237	0.81525	0.81815	0.82106	0.82396	0.82683	0.82967	0.83246	0.83517	0.8378	0.84033	0.84273	0.845	0.84712	0.84907	0.85084	0.85243	0.85385	0.8551	0.8562	0.85715	0.85797	0.85868	0.85928	0.85979	0.86021	0.86055	0.86083	0.86106	0.86123	0.86137	0.86147	0.86156	0.86163	0.86171	0.86179	0.86188	0.86199	0.86211	0.86224	0.86238	0.86251	0.86263
0.79349	0.79578	0.79821	0.80077	0.80344	0.80621	0.80905	0.81194	0.81486	0.81781	0.82077	0.82372	0.82664	0.82953	0.83236	0.83513	0.83781	0.84038	0.84284	0.84515	0.8473	0.84927	0.85106	0.85265	0.85405	0.85527	0.85634	0.85726	0.85806	0.85873	0.8593	0.85978	0.86017	0.86049	0.86075	0.86094	0.86109	0.8612	0.86128	0.86134	0.8614	0.86145	0.86152	0.8616	0.86171	0.86184	0.86198	0.86212	0.86226	0.86239
0.79284	0.79514	0.7976	0.8002	0.80292	0.80572	0.8086	0.81154	0.81451	0.8175	0.8205	0.82349	0.82645	0.82938	0.83226	0.83507	0.8378	0.84042	0.84292	0.84528	0.84746	0.84946	0.85125	0.85283	0.85422	0.85542	0.85645	0.85734	0.8581	0.85875	0.85929	0.85974	0.86011	0.86041	0.86064	0.86081	0.86094	0.86103	0.86108	0.86112	0.86115	0.86118	0.86124	0.86132	0.86143	0.86156	0.86171	0.86186	0.86201	0.86215
0.79224	0.79456	0.79705	0.79969	0.80245	0.80529	0.80821	0.81118	0.81419	0.81721	0.82024	0.82326	0.82626	0.82923	0.83214	0.83499	0.83776	0.84042	0.84297	0.84537	0.84759	0.84962	0.85142	0.85298	0.85434	0.85551	0.85651	0.85737	0.8581	0.85872	0.85924	0.85967	0.86002	0.86029	0.8605	0.86066	0.86077	0.86084	0.86088	0.8609	0.8609	0.86092	0.86095	0.86103	0.86115	0.86129	0.86145	0.86161	0.86176	0.86191
0.79172	0.79406	0.79659	0.79926	0.80205	0.80493	0.80787	0.81087	0.8139	0.81695	0.82	0.82305	0.82607	0.82906	0.832	0.83488	0.83767	0.84037	0.84295	0.8454	0.84766	0.84972	0.85152	0.85307	0.85439	0.85553	0.8565	0.85733	0.85804	0.85864	0.85914	0.85955	0.85989	0.86015	0.86035	0.86049	0.86059	0.86065	0.86067	0.86068	0.86067	0.86067	0.86068	0.86075	0.86088	0.86104	0.8612	0.86137	0.86153	0.86167
0.79132	0.79368	0.79624	0.79894	0.80175	0.80464	0.8076	0.81061	0.81365	0.81671	0.81978	0.82283	0.82587	0.82887	0.83183	0.83472	0.83754	0.84026	0.84287	0.84534	0.84764	0.84973	0.85154	0.85306	0.85435	0.85545	0.8564	0.85722	0.85791	0.8585	0.85899	0.85939	0.85972	0.85997	0.86016	0.8603	0.8604	0.86045	0.86047	0.86047	0.86046	0.86045	0.86046	0.86053	0.86066	0.86081	0.86098	0.86115	0.8613	0.86145
0.79112	0.79348	0.79603	0.79873	0.80154	0.80443	0.80739	0.8104	0.81344	0.8165	0.81957	0.82262	0.82566	0.82866	0.83162	0.83452	0.83734	0.84006	0.84268	0.84516	0.84748	0.8496	0.85141	0.8529	0.85418	0.85527	0.85621	0.85702	0.85771	0.85829	0.85878	0.85918	0.85951	0.85976	0.85996	0.8601	0.86019	0.86025	0.86027	0.86028	0.86027	0.86027	0.86029	0.86036	0.86048	0.86062	0.86078	0.86094	0.86109	0.86123
[truncated: 50 more columns]
